# Supplementary material for: Spot on for liars! How public scrutiny influences ethical behavior
Source: PLoS One. 2017 Jul 17;12(7):e0181682. doi: 10.1371/journal.pone.0181682 (PMC5513494; doi:10.1371/journal.pone.0181682)
Supplement: S2 File — Data of the experiment as comma-separated values. (CSV) [file pone.0181682.s002.csv]

session	subject	public	expectation	report	outcomeminded	male	age
1	1	0	3.6	5	1	1	26
1	2	0	3.8	6	1	1	19
1	3	0	3.7	3	0	1	18
1	4	0	4	5	0	0	19
1	5	0	4.5	4	0	0	20
1	6	0	3.7	4	1	0	19
1	7	0	4.9	5	1	1	19
1	8	0	5	5	0	0	19
1	9	0	5.1	5	1	0	18
1	10	0	5.1	6	0	1	19
1	11	0	4.7	4	0	0	19
1	12	0	4.2	4	1	1	20
1	13	0	3.3	5	1	0	20
2	1	1	3.6	5	1	0	19
2	2	1	3.5	6	0	1	19
2	3	1	4.2	5	0	1	21
2	4	1	4.1	3	1	1	23
2	5	1	4	3	1	1	20
2	6	1	4.5	2	1	1	25
2	7	1	5	6	0	1	22
2	8	1	3.3	3	1	1	20
2	9	1	4.2	1	1	1	20
2	10	1	3.8	5	1	0	19
2	11	1	3.9	6	0	1	26
2	12	1	3.3	4	1	0	24
2	13	1	3.9	4	0	0	19
3	1	1	2.8	6	1	0	25
3	2	1	3.8	2	1	1	22
3	3	1	5.8	6	0	1	22
3	4	1	4.8	6	0	1	18
3	5	1	4	2	1	1	21
3	6	1	3.3	1	0	0	20
3	7	1	3.7	4	1	1	23
3	8	1	3.8	5	1	1	18
3	9	1	4.1	4	0	1	23
3	10	1	5.5	6	1	0	22
3	11	1	4.5	5	0	0	21
3	12	1	2.9	3	0	0	20
3	13	1	3.3	2	1	0	18
4	1	0	4.4	5	1	1	19
4	2	0	4.6	5	0	0	20
4	3	0	5.8	5	1	0	24
4	4	0	4.9	6	1	1	20
4	5	0	4.3	5	0	1	32
4	6	0	5.5	6	1	0	20
4	7	0	5.8	6	1	1	20
4	8	0	4.2	6	1	1	18
4	9	0	4.2	6	1	0	23
4	10	0	4	6	1	0	19
4	11	0	3	4	1	1	21
4	12	0	3.1	1	0	0	20
4	13	0	3.5	3	1	0	19
5	1	1	3.7	4	1	1	19
5	2	1	5.8	6	1	1	23
5	3	1	4.5	6	1	0	22
5	4	1	5.9	6	0	1	28
5	5	1	5.2	6	0	1	25
5	6	1	3.5	4	0	0	23
5	7	1	4.7	6	1	1	18
5	8	1	4.7	4	1	1	18
5	9	1	5.2	5	0	1	26
5	10	1	4.2	3	0	1	20
5	11	1	5	4	1	0	23
5	12	1	3.3	4	0	1	19
5	13	1	4.5	5	0	0	18
6	1	1	4.1	4	0	1	26
6	2	1	4	5	1	0	31
6	3	1	3.5	5	1	0	22
6	4	1	3.8	2	1	1	19
6	5	1	3.9	4	1	1	19
6	6	1	3.7	5	1	0	18
6	7	1	4.6	3	0	0	24
6	8	1	3.3	6	1	0	20
6	9	1	4.3	6	0	1	23
6	10	1	4.4	3	1	0	23
6	11	1	4	3	1	1	22
6	12	1	4.7	5	1	0	23
6	13	1	3.8	4	0	1	22
7	1	0	2.4	1	1	0	18
7	2	0	6	6	1	1	19
7	3	0	4.1	6	1	0	19
7	4	0	4.5	5	0	0	18
7	5	0	4	5	0	1	19
7	6	0	3.5	6	0	1	19
7	7	0	4	5	1	0	31
7	8	0	4	5	1	1	25
7	9	0	4.7	5	1	0	19
7	10	0	4.5	4	1	1	19
7	11	0	4	4	0	0	28
7	12	0	5.2	6	0	1	18
7	13	0	5.5	2	0	0	19
8	1	0	3.1	3	0	1	22
8	2	0	3.8	6	1	1	23
8	3	0	4.5	5	1	0	18
8	4	0	4.6	5	1	1	19
8	5	0	4.3	6	1	1	19
8	6	0	3.9	4	0	1	25
8	7	0	4.6	6	1	1	21
8	8	0	2.4	4	1	0	23
8	9	0	3.5	3	1	0	25
8	10	0	3.5	6	0	1	23
8	11	0	3.8	4	0	0	19
8	12	0	4.6	5	0	0	19
8	13	0	3.4	4	0	1	23
9	1	0	4.3	6	1	1	19
9	2	0	3.9	4	0	1	24
9	3	0	3.6	6	0	1	25
9	4	0	4.3	5	0	0	22
9	5	0	5.2	6	1	1	28
9	6	0	5	5	1	1	22
9	7	0	1	6	1	1	21
9	8	0	3.8	6	1	1	26
9	9	0	3.8	6	0	1	19
9	10	0	3.2	5	1	1	21
9	11	0	5.1	6	1	1	25
9	12	0	3.6	6	1	1	22
9	13	0	5.8	6	0	1	26
10	1	1	4.5	6	1	1	25
10	2	1	4.2	3	0	1	23
10	3	1	4.7	5	1	0	23
10	4	1	3.8	1	1	1	22
10	5	1	5.9	5	1	1	20
10	6	1	5.8	5	0	1	23
10	7	1	5.2	6	1	0	24
10	8	1	3.2	4	1	1	24
10	9	1	6	6	1	1	28
10	10	1	5.9	6	1	1	22
10	11	1	4.8	6	0	1	20
10	12	1	4.3	4	1	0	22
10	13	1	3.5	5	0	0	23
